# Supplementary material for: A statistical framework for detecting mislabeled and contaminated samples using shallow-depth sequence data
Source: BMC Bioinformatics. 2018 Dec 12;19:478. doi: 10.1186/s12859-018-2512-8 (PMC6292093; doi:10.1186/s12859-018-2512-8)
Supplement: Supplementary file 2 — Names of the k putative replicates associated with each IITA genotype used in the study. (XLSX 37 kb) [file 12859_2018_2512_MOESM2_ESM.xlsx]

## Sheet: Sheet1
IITA genotype	putative replicates	k
I011413	I011413:250300332|TMS011413:250368020	2
I011368	I011368:250300318|I011368:250099299|TMS011368:250134617	3
I961089A	I961089A:250300537|TMS961089A:250107856	2
I950379	I950379:250300567|TMS950379:250367977	2
I011412	I011412:250302251|I011412:250300323|I011412:250168863|I011412:250249802|TMS011412:250134531	5
TMEB1	ANTIOTA:250304609|TMEB1:250253593|TME1:250134469	3
I011206	I011206:250300325|I011206:250099287|TMS011206:250134484	3
I011235	TMS011235:250251122|TMS011235:250367989	2
I011371	I011371:250090769|TMS011371:250134517	2
I30572	I30572:250597930|I30572:250090764|I30572:250253643|I30572:250249786|TMS30572:250107810	5
I011663	I011663:250300298|TMS011663:250134491	2
I011442	I011442:250300328|TMS011442:250251121	2
I010169	I010169:250300308|TMS010169:250107913	2
I010040	I010040:250300336|I010040:250099226|TMS010040:250107945	3
I010103	I010103:250300343|TMS010103:250107914	2
I020540	I020540:250300283|I020540:250168865|I020540:250302300|I020540:250249795	4
I010098	I010098:250300331|I010098:250099227|TMS010098:250107948	3
I990240	I990240:250300431|TMS990240:250107926	2
MM961751	MM961751:250300552|MM961751:250107959	2
TMEB419	TMEB419:250253865|TMEB419:250304227|TMEB419:250302961|TMEB419:250399857|TMEB419:250090765|TMEB419:250597448|TME419:250107827|TMEB419:250475019|TMEB419:250249850	9
I010046	I010046:250300307|I010046:250302958|I010046:250099281|I010046:250249800|TMS010046:250107911	5
MM97JW2	MM97JW2:250300477|MM97JW2:250107997	2
I010085	I010085:250300333|I010085:250099232|TMS010085:250107947	3
I950211	I950211:250300573|I950211:250302563|I950211:250249837|TMS950211:250107979	4
MM96JW1	MM96JW1:250300559|MM96JW1:250107940	2
I011097	I011097:250300304|I011097:250099235|TMS011097:250107912	3
I010131	I010131:250300316|TMS010131:250107953	2
I990554	I990554:250300417|TMS990554:250107991	2
I000338	I000338:250300400|TMS000338:250134525	2
I000346	I000346:250300397|I000346:250302959|TMS000346:250134474	3
I000354	I000354:250300408|TMS000354:250134451	2
I011807	I011807:250300337|I011807:250303090|I011807:250099271|I011807:250249803|TMS011807:250134495	5
I000203	I000203:250300407|TMS000203:250134506	2
I000364	I000364:250300394|TMS000364:250134538	2
I000388	I000388:250300404|I000388:250302960|TMS000388:250134473	3
TMEB693	TMEB693:250597938|TMEB693:250304606|TMEB693:250253991|ANKRA:250304548|TMEB693:250099167|TME693:250134540	6
I011797	I011797:250090770|TMS011797:250134493	2
TMEB4	ATU:250304619|TMEB4:250253596	2
I950306	I950306:250300578|I950306:250249838|I950306:250164034	3
TMEB12	TOKUNBO:250304599|TMEB12:250253604	2
I960035	I960035:250300532|TMS960035:250368000	2
I960023	I960023:250300530|I960023:250249828|I960023:250164030	3
I961613	I961613:250090822|I961613:250367957	2
TMEB9	TMEB9:250253601|TME9:250367985	2
M940583	M940583:250304457|M940583:250249842|M940583:250164037	3
Z920250	Z920250:250251123|Z920250:250304497|Z920250:250368007	3
B9200068	B9200068:250304480|B9200068:250249847	2
I940026	I940026:250300599|TMS940026:250107831	2
I960963	I960963:250300550|I960963:250302830|I960963:250302565|I960963:250249832	4
TMEB239	TOMA393:250304730|TMEB239:250253789	2
TMEB14	TMEB14:250253606|TME14:250494263|ABBEY_IFE:250304739	3
I960557	I960557:250300551|I960557:250249833	2
Z930151	Z930151:250302826|Z930151:250304735|Z930151:250249852|Z930151:250164040	4
I961569	I961569:250090799|TMS961569:250399845	2
NR8212	NR8212:250251147|NR8212:250304638|NR8212:250399723	3
I950279	I950279:250300585|I950279:250249839|I950279:250164033	3
I920057	I920057:250304492|TMS920057:250107861	2
I960869	I960869:250300548|I960869:250249831	2
I30555	I30555:250254006|I30555:250304635|TMS30555:250597432	3
I940561	I940561:250090825|TMS940561:250107857	2
I960860	I960860:250300533|I960860:250249829|I960860:250164032	3
I950902	I950902:250300589|TMS950902:250251129	2
I961632	I961632:250300546|I961632:250303829|I961632:250302298|I961632:250249830|TMS961632:250107809	5
I960409	I960409:250300525|I960409:250164031	2
I4_2_1425	I4_2_1425:250304632|TMS4(2)1425:250107865	2
TMEB7	TMEB7:250253599|TME7:250399927	2
I920429	I920429:250304483|I920429:250249848|I920429:250164041	3
I30001	I30001:250304624|TMS30001:250367984	2
I940018	I940018:250300600|I940018:250249840|I940018:250164035	3
TMEB6	TMEB6:250253598|LAPAI_1:250304586	2
I920326	I920326:250090768|TMS920326:250251138	2
NR87184	NR87184:250251131|NR87184:250304642	2
I940237	I940237:250300605|I940237:250302696|I940237:250249841|I940237:250164036	4
I930134	I930134:250303094|I930134:250304468|I930134:250249844|I930134:250164039	4
I930265	I930265:250302827|I930265:250304459|I930265:250249843|I930265:250164038	4
I930007	I930007:250399843|I930007:250090827|I930007:250249845	3
I980510	I980510:250303662|TMS980510:250134496	2
I980581	I980581:250300439|I980581:250301591|I980581:250253626|I980581:250099215|TMS980581:250107860	5
I980002	I980002:250300438|I980002:250168864|I980002:250249814|TMS980002:250107854	4
I980505	I980505:250301327|I980505:250090767|I980505:250249816|TMS980505:250107981|TMS980505:250107859	5
I982101	I982101:250090795|I982101:250302432|I982101:250249815|TMS982101:250251090	4
I980196	I980196:250300441|I980196:250249817|I980196:250164025	3
I972205	I972205:250301855|I972205:250302299|I972205:250249854	3
I974766	I974766:250300468|I974766:250249822	2
I970353	I970353:250090805|I970353:250249823	2
I91934_4X_SEXUAL	I91934_4X_SEX:250304658|I91934_4X_SEX	2
I9100153_3X_	I9100153_3X_:250304514|I9100153_3X	2
I970425	I970425:250300465|I970425:250249821	2
I930602_4X_	I930602_4X_:250304474|I930602_4X	2
W940009	W940009:250300610|W940009:250399781	2
I930591_4X_	I930591_4X_:250304472|I930591_4X	2
I971228	I971228:250300472|I971228:250164027	2
W940038	W940038:250300609|W940038:250367999	2
M980115	M980115:250300456|M980115:250251106|M980115:250399874	3
I993073	I993073:250300423|I993073:250302698|I993073:250249810	3
I992123	I992123:250300419|TMS992123:250107850	2
M980004	M980004:250300454|M980004:250249819|M980004:250164026	3
I990564	I990564:250300426|I990564:250303223|I990564:250249811	3
M980068	M980068:250300452|M980068:250249818	2
TMEB778	TMEB778:250597946|TMEB778:250254008|TMEB778:250304613|TME778:250367982	4
TMEB203	BEN86052:250304593|TMEB203:250253763	2
MM963665	MM963665:250300558|MM963665:250251099	2
I996016	I996016:250399840|I996016:250090791|I996016:250249809	3
I000214	I000214:250300403|I000214:250163981	2
I000210	I000210:250300284|TMS000210:250251089|TMS000210:250399715	3
I000211	I000211:250300361|I000211:250249807	2
I000350	I000350:250300359|I000350:250249805|I000350:250163980	3
I000355	I000355:250300360|I000355:250249806|I000355:250163979|TMS000355:250399737	4
I000017	I000017:250300396|I000017:250302434|I000017:250249808	3
I000070	I000070:250300358|I000070:250302564|I000070:250249804	3
Z980135	Z980135:250090816|Z980135:250368036	2
I011560	I011560:250300317|TMS011560:250251107	2
I011551	I011551:250399842|I011551:250090780	2
I010903	I010903:250300322|I010903:250249801|I010903:250163978|TMS010903:250251105|TMS010903:250399834	5
I920211	I920211:250302962|I920211:250304491|I920211:250249849	3
I920417	I920417:250303095|I920417:250090824|I920417:250249846	3
MM970016	MM970016:250300474|MM970016:250249824|MM970016:250164029	3
I020129	I020129:250303091|I020129:250090842|I020129:250249798	3
I9102316_4X_	I9102316_4X_:250304517|I9102316_4X	2
I020131	I020131:250301245|I020131:250300295|I020131:250249799	3
I920067_4X_	I920067_4X_:250304502|I920067_4X	2
I020431	I020431:250300292|I020431:250099282|I020431:250302697|I020431:250249797	4
I91934_4X_	I91934_4X_:250304662|I91934_4X	2
I030075	I030075:250300232|I030075:250168866|I030075:250249792	3
I020285	I020285:250300276|I020285:250168867|I020285:250249794	3
I020452	I020452:250300289|I020452:250099280	2
I920057_4X_	I920057_4X_:250304501|I920057_4X	2
I020233	I020233:250300288|I020233:250249796	2
I9101730_4X_	I9101730_4X_:250304516|I9101730_4X	2
I9102325_4X_	I9102325_4X_:250304518|I9102325_4X	2
MM990477	MM990477:250090809|MM990477:250302566|MM990477:250249812	3
M000142	M000142:250304655|M000142:250249851	2
I051626	I051626:250300213|TMS051626:250107943	2
I050100	I050100:250300208|TMS050100:250134601	2
I050127	I050127:250300202|TMS050127:250399899|TMS050127:250107994	3
I051625	I051625:250300211|TMS051625:250134479	2
I050327	I050327:250300192|TMS050327:250107925	2
I051653	I051653:250300212|TMS051653:250399893|TMS051653:250134453	3
I051600	TMS051600:250399892|TMS051600:250134492	2
I050186	I050186:250090840|TMS050186:250107920	2
I051654	I051654:250300194|TMS051654:250134514	2
I051601	I051601:250300201|TMS051601:250107968	2
I051646	I051646:250300203|TMS051646:250134511	2
I051662	TMS051662:250399909|TMS051662:250107941	2
I050303	I050303:250300200|TMS050303:250399895|TMS050303:250107974	3
I051658	I051658:250300195|TMS051658:250399910|TMS051658:250107942	3
I051652	I051652:250090833|TMS051652:250107919	2
I051631	I051631:250300199|TMS051631:250107989	2
I051599	I051599:250300210|TMS051599:250107944	2
I051632	I051632:250300196|TMS051632:250399898|TMS051632:250134497	3
I050128	I050128:250300204|TMS050128:250399901|TMS050128:250107908	3
I051274	I051274:250090837|TMS051274:250107918	2
I050311	I050311:250300193|TMS050311:250107951	2
I050099	I050099:250300198|TMS050099:250107995	2
I051814	I051814:250300207|TMS051814:250107960	2
I050286	I050286:250090839|TMS050286:250107924	2
I051740	I051740:250301195|I051740:250300206|I051740:250249790|TMS051740:250107967	4
I051553	I051553:250300205|I051553:250249789|TMS051553:250107972	3
I050231	I050231:250300209|TMS050231:250107998	2
I050998	I050998:250300197|I050998:250099313|TMS050998:250134480	3
I070874	I070874:250300175|TMS070874:250107980	2
I070557	I070557:250304728|I070557:250099108	2
I070670	I070670:250304714|I070670:250099107	2
I070736	I070736:250304672|I070736:250099111	2
I070683	I070683:250304712|I070683:250099103	2
I070593	I070593:250300163|I070593:250099286	2
I070753	I070753:250304670|I070753:250099106	2
I070536	I070536:250304711|I070536:250099147	2
I070576	I070576:250090831|TMS070576:250107923	2
I070749	I070749:250300162|I070749:250099110|TMS070749:250107986	3
I070481	I070481:250300164|TMS070481:250107935	2
I070520	I070520:250300165|I070520:250099105	2
I070525	I070525:250300174|TMS070525:250107917	2
I061635	I061635:250300186|I061635:250099229	2
I070824	I070824:250300170|TMS070824:250107910	2
I070952	I070952:250300144|TMS070952:250107938	2
I070539	I070539:250300145|I070539:250099236|TMS070539:250107976	3
I070553	I070553:250300173|TMS070553:250134503	2
I070498	I070498:250399886|I070498:250090832	2
I070962	I070962:250300172|TMS070962:250107929	2
I083849	I083849:250099288|I083849:250368044	2
I083580	I083580:250099289|I083580:250304721	2
I083718	I083718:250099297|I083718:250304666	2
I083579	I083579:250099300|I083579:250304726	2
I083568	I083568:250099295|I083568:250304664	2
I082393	I082393:250099312|I082393:250304678	2
I083043	I083043:250099290|I083043:250304718	2
I082993	I082993:250099308|I082993:250304725	2
I082432	I082432:250099294|I082432:250304676	2
I083535	I083535:250099291|I083535:250304675	2
I083774	I083774:250099296|I083774:250304679	2
I083565	I083565:250099307|I083565:250304674	2
I090498	I090498:250399887|I090498:250099185	2
I083196	I083196:250099293|I083196:250304723	2
I083426	I083426:250099314|I083426:250304665	2
I082418	I082418:250099302|I082418:250304724	2
I082189	I082189:250099301|I082189:250304719	2
I083739	I083739:250099305|I083739:250304677	2
I083389	I083389:250099303|I083389:250304722	2
I082159	I082159:250099306|I082159:250304720	2
I082425	I082425:250399888|I082425:250099292|I082425:250304667	3
MP080743	MP080743:250399881|MP080743:250099205	2
I070835	I070835:250090834|TMS070835:250107983	2
I070756	I070756:250300160|TMS070756:250134483	2
I070620	I070620:250300161|TMS070620:250107984	2
I070614	I070614:250300187|TMS070614:250107970	2
I070675	I070675:250300167|TMS070675:250107975	2
I070751	I070751:250300152|TMS070751:250107952	2
I070974	I070974:250300149|TMS070974:250134477	2
I070649	I070649:250300166|TMS070649:250107957	2
I101094	I101094:250399882|I101094:250099164	2
I102353	I102353:250399836|I102353:250099095	2
I102616	I102616:250399883|I102616:250099049	2
I101917	I101917:250399875|I101917:250099061	2
I102535	I102535:250399885|I102535:250099074	2
I102133	I102133:250399872|I102133:250099027	2
TMEB1336	TMEB1336:250304542|TMEB1336:250254250	2
MM970043	MM970043:250300482|MM970043:250302562|MM970043:250249825	3
MM970646	MM970646:250300486|MM970646:250302430|MM970646:250249827	3
I970290	I970290:250090804|I970290:250249820	2
I070258	I070258:250300140|I070258:250099284|I070258:250302302|I070258:250249783	4
MM990268	MM990268:250300436|MM990268:250249813	2
MM967204	MM967204:250302694|MM967204:250249836|MM967204_DRC_:250300565	3
I030055A	I030055A:250300218|I030055A:250302829|I030055A:250249791	3
MM960287	MM960287:250300555|MM960287:250302695|MM960287:250249834	3
MM970806	MM970806:250300484|MM970806:250302431|MM970806:250249826|MM970806:250164028	4
I010034	I010034:250300320|I010034:250099274|TMS010034:250134527	3
I071313	I071313:250300154|I071313:250099233|I071313:250249787|I071313:250164024	4
MM964500	MM964500:250300562|MM964500:250302828|MM964500:250249835	3
TMS13F1064P0009	TMS13F1064P0009:250301456|2013_10064_9:250251358|2013_10064_9:250164260	3
TMS13F1084P0018	TMS13F1084P0018:250302118|2013_10084_18:250251382|2013_10084_18:250164736	3
TMS13F1154P0008	TMS13F1154P0008:250301459|2013_0154_8:250160392|2013_10154_8:250251243	3
TMS13F1212P0006	TMS13F1212P0006:250464858|2013_0212_6:250159911	2
TMS13F1214P0013	2013_0214_13:250160667|2013_1214_13:250251309	2
I071378	I071378:250300142|I071378:250099239	2
I070004	I070004:250300146|I070004:250302301|I070004:250099228|I070004:250249784|I070004:250164022	5
I070126	I070126:250300933|I070126:250300147|I070126:250099279|I070126:250249785|I070126:250164023	5
I071393	I071393:250300148|I071393:250099285	2
I070337	I070337:250300150|I070337:250099272	2
I070134	I070134:250300151|I070134:250099276	2
I070045	I070045:250300153|I070045:250099275	2
I070632	I070632:250300155|I070632:250099041|TMS070632:250134577	3
I070048	I070048:250300156|I070048:250099283	2
I070374	I070374:250300157|I070374:250099273	2
I071295	I071295:250300158|I071295:250099237	2
I070094	I070094:250300159|I070094:250099225	2
I070299	I070299:250300168|I070299:250099234	2
I070808	I070808:250300176|TMS070808:250107992	2
I063046	I063046:250300177|I063046:250099238|I063046:250249788	3
I062630	I062630:250300181|I062630:250099224	2
I030060	I030060:250303093|I030060:250090848|I030060:250249793	3
I020510	I020510:250399884|I020510:250090844	2
I011086	I011086:250300303|I011086:250099231|TMS011086:250107973	3
I011115	I011115:250300311|TMS011115:250368014	2
I011331	I011331:250300340|TMS011331:250399729	2
I982132	I982132:250090792|TMS982132:250134450	2
I974763	I974763:250300463|TMS974763:250107849	2
MM961839	MM961839:250399876|MM961839:250090851	2
I950289	I950289:250300577|TMS950289:250134464	2
I9102324	I9102324:250399839|I9102324:250090766|TMS9102324:250134500	3
NANKHINYAYA	NANCHINYAYA:250254381|NANCHINYAYA:250304543	2
SIMONYE	SIMONYE:250254432|SIMONYE:250304587	2
MKONDEZI	MKONDEZI:250304595|MKONDEZI:250253662	2
KIROBA	KIROBA:250304597|KIROBA:250253728|Kiroba:250251077	3
TMEB1310	TMEB1310:250304612|TMEB1310:250254238	2
KIBANDAMENO	KIBANDAMENO:250442904|KIBANDEMENO:250304621|KIBANDAMENO:250254266	3
TMEB117	TMEB117:250304093|TMEB117:250253666|TMEB117:250249853	3
TMS14F1106P0006	TMS14F1106P0006:250466636|TMS14F1106P0006:250301348	2
TMS14F1117P0003	TMS14F1117P0003:250466635|TMS14F1117P0003:250301468	2
TMS14F1186P0007	TMS14F1186P0007:250302067|TMS14F1186P0007:250341442	2
TMS13F1006P0014	2013_10006_14:250164073|2013_10006_14:250251185|2013_10006_14:250251191|2013_0006_14:250162295	4
TMS13F1006P0015	2013_0006_15:250162296|2013_10006_15:250164074|2013_10006_15:250251192|2013_10006_15:250251186	4
TMS13F1111P0012	TMS13F1111P0012:250301853|2013_0111_12:250160049|2013_10111_12:250251234	3
TMS13F1154P0010	TMS13F1154P0010:250301590|2013_0154_10:250160394|2013_10154_10:250251244	3
TMS13F1216P0015	2013_0216_15:250160707|2013_1216_15:250251316	2
TMS13F1244P0001	TMS13F1244P0001:250303659|2013_0244_1:250160835|2013_1244_1:250251321	3
TMS13F1307P0006	2013_0307_6:250160602|2013_10307_6:250251258	2
TMS13F1324P0002	TMS13F1324P0002:250465493|TMS13F1324P0002:250304095|2013_0324_2:250161035|2013_10324_2:250251325	4
TMS14F1113P0002	TMS14F1113P0002:250466510|TMS14F1113P0002:250301450	2
TMS14F1135P0002	TMS14F1135P0002:250466638|TMS14F1135P0002:250301629	2
TMS14F1121P0007	TMS14F1121P0007:250301502|TMS14F1121P0007:250341433	2
TMS14F1086P0006	TMS14F1086P0006:250466383|TMS14F1086P0006:250303134	2
TMS14F1073P0008	TMS14F1073P0008:250303012|TMS14F1073P0008:250341423	2
TMS14F1222P0003	TMS14F1222P0003:250303322|TMS14F1222P0003:250475528	2
TMS14F1151P0005	TMS14F1151P0005:250301797|TMS14F1151P0005:250341435	2
TMS14F1037P0002	TMS14F1037P0002:250467016|TMS14F1037P0002:250302689	2
TMS14F1042P0020	TMS14F1042P0020:250302728|TMS14F1042P0020:250341418	2
I930614_4X_	I930614_4X_:250304473|I930614_4X	2
KIGOMARED	KIGOMARED:250254541|KIGOMA_RED:250304594	2
CARICASS1	CARICASS1:250399778|CARICASS_1:250090856	2
L930425	L930425:250304650|L9_304_25:250253934	2
CARICASS2	CARICASS_II:250304592|CARICASS_2:250304618	2
TMS13F1039P0004	2013_0039_4:250162356|TMS13F1039P0004:250303827|2013_10039_4:250251190	3
TMS13F1063P0009	2013_10063_9:250251356|2013_10063_9:250164229	2
TMS13F1153P0002	TMS13F1153P0002:250301851|2013_0153_2:250160343|2013_10153_2:250251239	3
TMS13F1214P0002	TMS13F1214P0002:250465241|2013_0214_2:250160655	2
TMS13F1288P0009	2013_0288_9:250160565|2013_1288_9:250251253	2
TMS13F1306P0004	2013_10306_4:250251371|2013_10306_4:250164475	2
TMS14F1116P0006	TMS14F1116P0006:250301465|TMS14F1116P0006:250341429	2
I920509_4X_	I920509_4X_:250304500|I920509_4X	2
TMS13F1030P0004	TMS13F1030P0004:250303224|2013_10030_4:250251350|2013_0030_4:250162887	3
TMS13F1391P0039	TMS13F1391P0039:250465621|TMS13F1391P0039:250303225|2013_10391_39:250251373|2013_10391_39:250164595	4
TMS13F1153P0011	TMS13F1153P0011:250465367|TMS13F1153P0011:250303226|2013_0153_11:250160352|2013_10153_11:250251241	4
TMS13F1086P0003	TMS13F1086P0003:250303227|2013_10086_3:250251360|2013_10086_3:250164329	3
TMS13F1245P0011	TMS13F1245P0011:250301323|2013_1245_11:250251322|2013_0245_11:250160859	3
TMS13F1064P0025	TMS13F1064P0025:250301324|2013_10064_25:250251359|2013_10064_25:250164276	3
TMS13F1045P0019	TMS13F1045P0019:250301325|2013_10045_19:250251207|2013_0045_19:250169030	3
TMS13F1253P0011	TMS13F1253P0011:250301326|2013_0253_11:250160418|2013_1253_11:250251249	3
TMS13F1050P0008	TMS13F1050P0008:250301455|2013_10050_8:250251209|2013_0050_8:250169056	3
TMS13F1122P0003	TMS13F1122P0003:250301457|2013_10122_3:250251383|2013_10122_3:250164747	3
TMS13F1063P0002	TMS13F1063P0002:250301458|2013_10063_2:250251354|2013_10063_2:250164222	3
TMS13F1160P0009	TMS13F1160P0009:250301587|2013_0160_9:250160405|2013_10160_9:250251248	3
TMS13F1002P0006	TMS13F1002P0006:250301588|2013_0002_6:250162047|2013_10002_6:250251179	3
TMS13F1145P0031	TMS13F1145P0031:250301589|2013_10145_31:250251376|2013_10145_31:250164646	3
TMS13F1339P0009	TMS13F1339P0009:250301719|2013_10339_9:250251337|2013_0339_9:250162492	3
TMS13F1160P0008	TMS13F1160P0008:250301720|2013_0160_8:250160404|2013_10160_8:250251247	3
TMS13F1045P0018	TMS13F1045P0018:250465620|TMS13F1045P0018:250301721|2013_10045_18:250251206|2013_0045_18:250169029	4
TMS13F1109P0007	TMS13F1109P0007:250301722|2013_0109_7:250160028|2013_10109_7:250251231	3
TMS13F1160P0007	TMS13F1160P0007:250301723|2013_0160_7:250160403|2013_10160_7:250251246	3
TMS13F1381P0005	TMS13F1381P0005:250301852|2013_10381_5:250251339|2013_0381_5:250162690	3
TMS13F1332P0045	TMS13F1332P0045:250301854|2013_10332_45:250251328|2013_0332_45:250161118	3
TMS13F1336P0023	TMS13F1336P0023:250465366|TMS13F1336P0023:250301983|2013_10336_23:250251336|2013_0336_23:250162476	4
TMS13F1254P0015	TMS13F1254P0015:250301984|TMS13F1254P0015:250465748|2013_0254_15:250160433|2013_1254_15:250251252	4
TMS13F1124P0002	TMS13F1124P0002:250301985|2013_10124_2:250251363|2013_10124_2:250164352	3
TMS13F1339P0011	TMS13F1339P0011:250465746|TMS13F1339P0011:250301986|2013_10339_11:250251338|2013_0339_11:250162494	4
TMS13F1120P0003	TMS13F1120P0003:250301987|2013_10120_3:250251362|2013_10120_3:250164343	3
TMS13F1034P0002	TMS13F1034P0002:250302115|2013_10034_2:250251352|2013_10034_2:250164201	3
TMS13F1254P0011	TMS13F1254P0011:250302116|2013_0254_11:250160429|2013_1254_11:250251251	3
TMS13F1079P0014	TMS13F1079P0014:250302117|TMS13F1079P0014:250465622|2013_0079_14:250159550|2013_10079_14:250251203	4
TMS13F1109P0009	TMS13F1109P0009:250465368|TMS13F1109P0009:250302119|2013_0109_9:250160030|2013_10109_9:250251232	4
TMS13F1063P0007	TMS13F1063P0007:250302247|2013_10063_7:250251355|2013_10063_7:250164227	3
TMS13F1063P0019	TMS13F1063P0019:250302248|2013_10063_19:250251357|2013_10063_19:250164239	3
TMS13F1034P0019	TMS13F1034P0019:250302249|2013_10034_19:250251353|2013_10034_19:250164218	3
TMS13F1079P0007	TMS13F1079P0007:250302250|2013_0079_7:250159543|2013_10079_7:250251202	3
TMS13F1060P0027	TMS13F1060P0027:250303395|2013_10060_27:250164128|2013_10060_27:250251198	3
TMS13F1153P0007	TMS13F1153P0007:250303396|2013_0153_7:250160348|2013_10153_7:250251240	3
TMS13F1120P0001	TMS13F1120P0001:250465365|TMS13F1120P0001:250303397|2013_10120_1:250251361|2013_10120_1:250164341	4
TMS13F1439P0004	TMS13F1439P0004:250464987|TMS13F1439P0004:250303398|2013_10439_4:250251348|2013_0439_4:250162771	4
TMS13F1439P0007	TMS13F1439P0007:250303399|2013_10439_7:250251349|2013_0439_7:250162805	3
TMS13F1020P0002	TMS13F1020P0002:250303527|2013_10020_2:250251378|2013_10020_2:250164715	3
TMS13F1024P0002	TMS13F1024P0002:250303528|2013_10024_2:250251351|2013_0024_2:250162894	3
TMS13F1007P0001	TMS13F1007P0001:250465111|TMS13F1007P0001:250303529|2013_10007_1:250251377|2013_10007_1:250164708	4
TMS13F1423P0004	TMS13F1423P0004:250303530|2013_10423_4:250251342|2013_0423_4:250162750	3
TMS13F1079P0005	TMS13F1079P0005:250465747|TMS13F1079P0005:250303531|2013_0079_5:250159541|2013_10079_5:250251201	4
TMS13F1154P0005	TMS13F1154P0005:250303660|2013_0154_5:250160358|2013_10154_5:250251242	3
TMS13F1160P0003	TMS13F1160P0003:250303661|2013_0160_3:250160398|2013_10160_3:250251245	3
TMS13F1145P0011	TMS13F1145P0011:250303663|2013_10145_11:250251374|2013_10145_11:250164626	3
TMS13F1095P0009	TMS13F1095P0009:250303695|2013_0095_9:250159784|2013_10095_9:250251213	3
TMS13F1332P0042	TMS13F1332P0042:250303696|2013_0332_42:250161115|2013_10332_42:250251327	3
TMS13F1053P0011	TMS13F1053P0011:250303697|2013_0053_11:250162219|2013_10053_11:250251184	3
TMS13F1084P0006	TMS13F1084P0006:250303698|2013_10084_6:250251381|2013_10084_6:250164723	3
TMS13F1020P0004	TMS13F1020P0004:250303699|2013_10020_4:250251379|2013_10020_4:250164717	3
TMS13F1332P0027	TMS13F1332P0027:250303828|2013_10332_27:250251326|2013_0332_27:250161100	3
TMS13F1079P0002	TMS13F1079P0002:250465112|TMS13F1079P0002:250303830|2013_0079_2:250159538|2013_10079_2:250251200	4
TMS13F1003P0016	TMS13F1003P0016:250303831|2013_0003_16:250162068|2013_10003_16:250251181	3
TMS13F1309P0001	TMS13F1309P0001:250303959|2013_10309_1:250251372|2013_10309_1:250164479	3
TMS13F1028P0007	TMS13F1028P0007:250303960|2013_0028_7:250162328|2013_10028_7:250251189	3
TMS13F1420P0006	TMS13F1420P0006:250303961|2013_10420_6:250251341|2013_0420_6:250162738	3
TMS13F1145P0023	TMS13F1145P0023:250303962|2013_10145_23:250251375|2013_10145_23:250164638	3
TMS13F1254P0005	TMS13F1254P0005:250303963|2013_0254_5:250160423|2013_1254_5:250251250	3
TMS13F1087P0002	TMS13F1087P0002:250304091|2013_0087_2:250159576|2013_10087_2:250251204	3
TMS13F1060P0026	TMS13F1060P0026:250304092|2013_10060_26:250164127|2013_10060_26:250251197	3
TMS13F1241P0021	TMS13F1241P0021:250304094|2013_1241_21:250251320|2013_0241_21:250160828	3
TMS13F1333P0027	TMS13F1333P0027:250465492|TMS13F1333P0027:250304223|2013_10333_27:250251335|2013_0333_27:250162449	4
TMS13F1333P0010	TMS13F1333P0010:250466001|TMS13F1333P0010:250304224|2013_10333_10:250251332|2013_0333_10:250162431	4
TMS13F1111P0007	TMS13F1111P0007:250304225|2013_0111_7:250160044|2013_10111_7:250251233	3
TMS13F1333P0017	TMS13F1333P0017:250304226|2013_10333_17:250251334|2013_0333_17:250162439	3
TMS13F1107P0004	TMS13F1107P0004:250300672|2013_0107_4:250159829|2013_10107_4:250251218	3
TMS13F1333P0014	TMS13F1333P0014:250465876|TMS13F1333P0014:250300673|2013_10333_14:250251333|2013_0333_14:250162435	4
TMS13F1107P0002	TMS13F1107P0002:250300674|2013_0107_2:250159827|2013_10107_2:250251217	3
TMS13F1018P0011	TMS13F1018P0011:250300675|2013_0018_11:250162320|2013_10018_11:250251188	3
TMS13F1107P0010	TMS13F1107P0010:250300676|2013_0107_10:250159835|2013_10107_10:250251221	3
TMS13F1113P0011	TMS13F1113P0011:250300931|2013_0113_11:250160063|2013_10113_11:250251236	3
TMS13F1106P0006	TMS13F1106P0006:250300932|TMS13F1106P0006:250465494|2013_0106_6:250159815|2013_10106_6:250251215	4
TMS13F1333P0003	TMS13F1333P0003:250465495|TMS13F1333P0003:250300934|2013_10333_3:250251331|2013_0333_3:250162424	4
TMS13F1436P0005	TMS13F1436P0005:250300935|2013_10436_5:250251345|2013_0436_5:250162760	3
TMS13F1436P0004	TMS13F1436P0004:250301063|2013_10436_4:250251344|2013_0436_4:250162759	3
TMS13F1107P0008	TMS13F1107P0008:250301064|2013_0107_8:250159833|2013_10107_8:250251220	3
TMS13F1107P0006	TMS13F1107P0006:250301065|2013_0107_6:250159831|2013_10107_6:250251219	3
TMS13F1107P0001	TMS13F1107P0001:250301066|2013_0107_1:250159826|2013_10107_1:250251216	3
TMS13F1436P0012	TMS13F1436P0012:250301067|2013_10436_12:250251347|2013_0436_12:250162767	3
TMS13F1333P0001	TMS13F1333P0001:250465873|TMS13F1333P0001:250301196|2013_10333_1:250251329|2013_0333_1:250162422	4
TMS13F1018P0005	TMS13F1018P0005:250301197|2013_0018_5:250162314|2013_10018_5:250251187	3
TMS13F1101P0007	TMS13F1101P0007:250301198|2013_0101_7:250159805|2013_10101_7:250251214	3
TMS13F1436P0006	TMS13F1436P0006:250301199|2013_10436_6:250251346|2013_0436_6:250162761	3
TMS13F1333P0002	TMS13F1333P0002:250301241|2013_10333_2:250251330|2013_0333_2:250162423	3
TMS13F1069P0007	TMS13F1069P0007:250301242|TMS13F1069P0007:250466002|2013_10069_7:250164136|2013_10069_7:250251199	4
TMS13F1088P0008	TMS13F1088P0008:250301243|2013_0088_8:250159760|2013_10088_8:250251211	3
TMS13F1093P0011	TMS13F1093P0011:250301244|TMS13F1093P0011:250465238|TMS13F1093P0011:250475027|2013_0093_11:250159775|2013_10093_11:250251212	5
TMS13F1423P0009	TMS13F1423P0009:250301246|2013_10423_9:250251343|2013_0423_9:250162755	3
TMS13F1149P0008	TMS13F1149P0008:250301247|2013_0149_8:250160265|2013_10149_8:250251238	3
TMS13F1050P0004	TMS13F1050P0004:250301248|2013_10050_4:250251208|2013_0050_4:250169052	3
TMS13F1008P0006	TMS13F1008P0006:250301249|2013_0008_6:250162074|2013_10008_6:250251182	3
TMS13F1059P0008	TMS13F1059P0008:250301250|2013_10059_8:250164097|2013_10059_8:250251195	3
TMS13F1084P0003	2013_10084_3:250251380|2013_10084_3:250164720	2
TMS13F1232P0008	2013_1232_8:250251318|2013_0232_8:250160801	2
TMS13F1008P0020	2013_0008_20:250162088|2013_10008_20:250251183	2
TMS13F1122P0004	TMS13F1122P0004:250465114|2013_10122_4:250251384|2013_10122_4:250164748	3
TMS13F1059P0006	TMS13F1059P0006:250465874|2013_10059_6:250164095|2013_10059_6:250251194	3
TMS13F1006P0027	2013_10006_27:250164087|2013_10006_27:250251193	2
TMS13F1176P0003	2013_10176_3:250251210|2013_0176_3:250169065	2
TMS13F1143P0003	2013_10143_3:250251365|2013_10143_3:250164393	2
TMS13F1124P0003	TMS13F1124P0003:250465875|2013_10124_3:250251364|2013_10124_3:250164353	3
TMS13F1087P0014	2013_0087_14:250159588|2013_10087_14:250251205	2
TMS13F1111P0014	2013_0111_14:250160051|2013_10111_14:250251235	2
TMS13F1060P0025	2013_10060_25:250164126|2013_10060_25:250251196	2
TMS13F1307P0007	2013_0307_7:250160603|2013_10307_7:250251259	2
TMS13F1303P0003	2013_10303_3:250251368|2013_10303_3:250164468	2
TMS13F1306P0003	2013_10306_3:250251370|2013_10306_3:250164474	2
TMS13F1381P0009	2013_10381_9:250251340|2013_0381_9:250162695	2
TMS13F1307P0001	2013_0307_1:250160597|2013_10307_1:250251255	2
TMS13F1307P0023	2013_10307_23:250251324|2013_0307_23:250161031	2
TMS13F1303P0001	TMS13F1303P0001:250466000|2013_10303_1:250251366|2013_10303_1:250164466	3
TMS13F1307P0020	TMS13F1307P0020:250465749|2013_10307_20:250251323|2013_0307_20:250161028	3
TMS13F1307P0005	2013_0307_5:250160601|2013_10307_5:250251257	2
TMS13F1288P0014	2013_0288_14:250160570|2013_1288_14:250251254	2
TMS13F1303P0002	2013_10303_2:250251367|2013_10303_2:250164467	2
TMS13F1307P0010	TMS13F1307P0010:250464986|2013_0307_10:250160606|2013_10307_10:250251261	3
TMS13F1307P0008	2013_0307_8:250160604|2013_10307_8:250251260	2
TMS13F1307P0011	2013_0307_11:250160607|2013_10307_11:250251262	2
TMS13F1307P0012	2013_0307_12:250160608|2013_10307_12:250251263	2
TMS13F1306P0001	TMS13F1306P0001:250464984|2013_10306_1:250251369|2013_10306_1:250164472	3
TMS13F1212P0007	2013_0212_7:250159912|2013_1212_7:250251224	2
TMS13F1212P0072	2013_0212_72:250159977|2013_1212_72:250251230	2
TMS13F1212P0079	2013_1212_79:250251306|2013_0212_79:250160650	2
TMS13F1214P0036	TMS13F1214P0036:250464985|2013_1214_36:250251314|2013_0214_36:250160690	3
TMS13F1108P0007	TMS13F1108P0007:250464859|2013_0108_7:250159843|2013_10108_7:250251222	3
TMS13F1202P0046	2013_0202_46:250160176|2013_1202_46:250251237	2
TMS13F1216P0026	TMS13F1216P0026:250464857|2013_1216_26:250251317|2013_0216_26:250160718	3
TMS13F1212P0061	2013_0212_61:250159966|2013_1212_61:250251229	2
TMS13F1214P0019	TMS13F1214P0019:250464860|2013_0214_19:250160673|2013_1214_19:250251311	3
TMS13F1212P0032	2013_0212_32:250159937|2013_1212_32:250251225	2
TMS13F1214P0022	2013_1214_22:250251312|2013_0214_22:250160676	2
TMS13F1212P0055	2013_0212_55:250159960|2013_1212_55:250251227	2
TMS13F1214P0004	2013_1214_4:250251307|2013_0214_4:250160658	2
TMS13F1216P0010	2013_1216_10:250251315|2013_0216_10:250160702	2
TMS13F1212P0058	TMS13F1212P0058:250465239|2013_0212_58:250159963|2013_1212_58:250251228	3
TMS13F1214P0014	2013_1214_14:250251310|2013_0214_14:250160668	2
TMS13F1214P0029	2013_1214_29:250251313|2013_0214_29:250160683	2
TMS13F1212P0034	2013_0212_34:250159939|2013_1212_34:250251226	2
TMS13F1212P0002	TMS13F1212P0002:250465240|2013_0212_2:250159907|2013_1212_2:250251223	3
I9100090_4X_	I9100090_4X_:250304519|I9100090_4X	2
TMEB191	TMEB191:250253755|TMEB191:250254532	2
TMEB258	TMEB258:250253797|TME258:250368028	2
TMEB568	TMEB568:250253924|TME568:250368048	2
ANG18	ANG18:250253913|ANG18:250253761	2
CM5306_8	CM5306_8:250253609|CM5306_8:250327788	2
TMS14F1027P0002	TMS14F1027P0002:250467017|TMS14F1027P0002:250302584	2
TMS14F1047P0010	TMS14F1047P0010:250467018|TMS14F1047P0010:250302748	2
TMS14F1060P0006	TMS14F1060P0006:250466254|TMS14F1060P0006:250302880	2
TMS14F1063P0003	TMS14F1063P0003:250467019|TMS14F1063P0003:250302894	2
TMS14F1084P0007	TMS14F1084P0007:250466384|TMS14F1084P0007:250303121	2
TMS14F1084P0009	TMS14F1084P0009:250466508|TMS14F1084P0009:250303123	2
TMS14F1085P0003	TMS14F1085P0003:250466509|TMS14F1085P0003:250303128	2
TMS14F1089P0006	TMS14F1089P0006:250466382|TMS14F1089P0006:250303144	2
TMS14F1090P0003	TMS14F1090P0003:250466381|TMS14F1090P0003:250303188	2
TMS14F1091P0008	TMS14F1091P0008:250466257|TMS14F1091P0008:250303196	2
TMS14F1091P0009	TMS14F1091P0009:250466256|TMS14F1091P0009:250303197	2
TMS14F1091P0012	TMS14F1091P0012:250466255|TMS14F1091P0012:250303200	2
TMS14F1107P0004	TMS14F1107P0004:250466511|TMS14F1107P0004:250301360	2
TMS14F1121P0005	TMS14F1121P0005:250301500|TMS14F1121P0005:250341431	2
TMS14F1135P0004	TMS14F1135P0004:250466637|TMS14F1135P0004:250301631	2
TMS14F1141P0001	TMS14F1141P0001:250466762|TMS14F1141P0001:250301688	2
TMS14F1153P0003	TMS14F1153P0003:250301810|TMS14F1153P0003:250475146	2
TMS14F1154P0001	TMS14F1154P0001:250301818|TMS14F1154P0001:250475145	2
TMS14F1154P0005	TMS14F1154P0005:250301822|TMS14F1154P0005:250475144	2
TMS14F1156P0004	TMS14F1156P0004:250466765|TMS14F1156P0004:250301830	2
TMS14F1157P0001	TMS14F1157P0001:250466763|TMS14F1157P0001:250301831	2
TMS14F1157P0002	TMS14F1157P0002:250466764|TMS14F1157P0002:250301832	2
TMS14F1173P0002	TMS14F1173P0002:250301959|TMS14F1173P0002:250475147	2
TMS14F1174P0011	TMS14F1174P0011:250301981|TMS14F1174P0011:250521059	2
TMS14F1176P0006	TMS14F1176P0006:250301993|TMS14F1176P0006:250521060	2
TMS14F1176P0010	TMS14F1176P0010:250301997|TMS14F1176P0010:250475526	2
TMS14F1191P0001	TMS14F1191P0001:250302078|TMS14F1191P0001:250475527	2
TMS14F1196P0001	TMS14F1196P0001:250302106|TMS14F1196P0001:250521058	2
TMS14F1196P0005	TMS14F1196P0005:250302110|TMS14F1196P0005:250521057	2
