# Supplementary material for: A statistical framework for detecting mislabeled and contaminated samples using shallow-depth sequence data
Source: BMC Bioinformatics. 2018 Dec 12;19:478. doi: 10.1186/s12859-018-2512-8 (PMC6292093; doi:10.1186/s12859-018-2512-8)
Supplement: Supplementary file 3 — Names of the k putative replicates associated with each NaCRRI genotype used in the study. (XLSX 45 kb) [file 12859_2018_2512_MOESM3_ESM.xlsx]

## Sheet: Sheet1
NaCRRI genotype	putative replicates	k
UG130106	Ug130106:250286845|Ug130106:250305356	2
UG120278	Ug120278:250286982|Ug120278:250144313	2
UG120248	Ug120248:250286927|Ug120248:250305438|Ug120248:250144284	3
UG120063	Ug120063:250286890|Ug120063:250305401|Ug120063:250144037	3
UG130105	Ug130105:250286844|Ug130105:250305355	2
UG120145	Ug120145:250144151|Ug120145:250286924|Ug120145:250305435	3
UG120034	Ug120034:250286895|Ug120034:250305406|Ug120034:250144008	3
UG130117	Ug130117:250286856|Ug130117:250305367	2
UG130123	Ug130123:250286862|Ug130123:250305373	2
UG130124	Ug130124:250286863|Ug130124:250305374	2
UG120005	Ug120005:250286869|Ug120005:250305380|Ug120005:250143979	3
UG120163	Ug120163:250144169|Ug120163:250286970	2
UG120280	Ug120280:250286977|Ug120280:250144316	2
UG130102	Ug130102:250286841|Ug130102:250305352	2
UG130116	Ug130116:250286855|Ug130116:250305366	2
UG120072	Ug120072:250286882|Ug120072:250305393|Ug120072:250144046	3
UG120012	Ug120012:250286874|Ug120012:250305385|Ug120012:250143986	3
UG120053	Ug120053:250286899|Ug120053:250305410|Ug120053:250144027	3
UG130096	Ug130096:250286835|Ug130096:250305346	2
UG130128	Ug130128:250286867|Ug130128:250305378	2
UG120013	Ug120013:250286878|Ug120013:250305389|Ug120013:250143987	3
UG120080	Ug120080:250286883|Ug120080:250305394|Ug120080:250144054	3
UG120011	Ug120011:250286876|Ug120011:250305387|Ug120011:250143985	3
UG130122	Ug130122:250286861|Ug130122:250305372	2
UG120003	Ug120003:250286872|Ug120003:250305383|Ug120003:250143977	3
UG120264	Ug120264:250286925|Ug120264:250305436|Ug120264:250144300	3
UG120064	Ug120064:250286898|Ug120064:250305409|Ug120064:250144038	3
UG120108	Ug120108:250144114|Ug120108:250286909|Ug120108:250305420	3
UG130126	Ug130126:250286865|Ug130126:250305376	2
UG130099	Ug130099:250286838|Ug130099:250305349	2
UG130111	Ug130111:250286850|Ug130111:250305361	2
UG120019	Ug120019:250286880|Ug120019:250305391|Ug120019:250143993	3
UG120251	Ug120251:250286901|Ug120251:250305412|Ug120251:250144287	3
UG130104	Ug130104:250286843|Ug130104:250305354	2
UG120065	Ug120065:250286972|Ug120065:250144039	2
UG120107	Ug120107:250144113|Ug120107:250286922|Ug120107:250305433	3
UG120004	Ug120004:250286906|Ug120004:250305417|Ug120004:250143978	3
UG120010	Ug120010:250286877|Ug120010:250305388|Ug120010:250143984	3
UG120009	Ug120009:250286873|Ug120009:250305384|Ug120009:250143983	3
UG130114	Ug130114:250286853|Ug130114:250305364	2
UG130107	Ug130107:250286846|Ug130107:250305357	2
UG120219	Ug120219:250286980|Ug120219:250144256	2
UG120070	Ug120070:250286885|Ug120070:250305396|Ug120070:250144044	3
UG120008	Ug120008:250286868|Ug120008:250305379|Ug120008:250143982	3
UG120191	Ug120191:250144197|Ug120191:250286902|Ug120191:250305413	3
UG120218	Ug120218:250286918|Ug120218:250305429|Ug120218:250144255	3
UG130125	Ug130125:250286864|Ug130125:250305375	2
UG130100	Ug130100:250286839|Ug130100:250305350	2
UG120106	Ug120106:250144112|Ug120106:250286923|Ug120106:250305434	3
UG130098	Ug130098:250286837|Ug130098:250305348	2
UG130097	Ug130097:250286836|Ug130097:250305347	2
UG120074	Ug120074:250286913|Ug120074:250305424|Ug120074:250144048	3
UG120184	Ug120184:250286979|Ug120184:250144191	2
UG120144	Ug120144:250144150|Ug120144:250286917|Ug120144:250305428	3
UG120196	Ug120196:250286912|Ug120196:250305423|Ug120196:250144233	3
UG120192	Ug120192:250286903|Ug120192:250305414|Ug120192:250144229	3
UG120071	Ug120071:250286886|Ug120071:250305397|Ug120071:250144045	3
UG120033	Ug120033:250286879|Ug120033:250305390|Ug120033:250144007	3
UG120069	Ug120069:250286887|Ug120069:250305398|Ug120069:250144043	3
UG120306	Ug120306:250286881|Ug120306:250305392|Ug120306:250163961	3
UG130119	Ug130119:250286858|Ug130119:250305369	2
UG120020	Ug120020:250286875|Ug120020:250305386|Ug120020:250143994	3
UG130110	Ug130110:250286849|Ug130110:250305360	2
UG130103	Ug130103:250286842|Ug130103:250305353	2
UG120062	Ug120062:250286894|Ug120062:250305405|Ug120062:250144036	3
UG130118	Ug130118:250286857|Ug130118:250305368	2
UG120001	Ug120001:250286871|Ug120001:250305382|Ug120001:250143975	3
UG120270	Ug120270:250286921|Ug120270:250305432|Ug120270:250144306	3
UG120002	Ug120002:250286870|Ug120002:250305381|Ug120002:250143976	3
UG120164	Ug120164:250144170|Ug120164:250286967	2
UG120220	Ug120220:250286968|Ug120220:250144257	2
UG120066	Ug120066:250286892|Ug120066:250305403|Ug120066:250144040	3
UG120303	Ug120303:250286884|Ug120303:250305395|Ug120303:250163958	3
UG130113	Ug130113:250286852|Ug130113:250305363	2
UG120055	Ug120055:250286888|Ug120055:250305399|Ug120055:250144029	3
UG120030	Ug120030:250286891|Ug120030:250305402|Ug120030:250144004	3
UG120279	Ug120279:250286965|Ug120279:250144314	2
UG120079	Ug120079:250286893|Ug120079:250305404|Ug120079:250144053	3
UG120092	Ug120092:250286910|Ug120092:250305421|Ug120092:250144066	3
UG120093	Ug120093:250286985|Ug120093:250144067	2
UG120091	Ug120091:250286916|Ug120091:250305427|Ug120091:250144065	3
UG120089	Ug120089:250286908|Ug120089:250305419|Ug120089:250144063	3
UG120172	Ug120172:250144178|Ug120172:250286978	2
UG120202	Ug120202:250286904|Ug120202:250305415|Ug120202:250144239	3
UG120090	Ug120090:250286900|Ug120090:250305411|Ug120090:250144064	3
UG120284	Ug120284:250286983|Ug120284:250144319	2
UG120305	Ug120305:250286896|Ug120305:250305407|Ug120305:250163960	3
UG120042	Ug120042:250286986|Ug120042:250144016	2
UG120120	Ug120120:250144126|Ug120120:250286926|Ug120120:250305437	3
UG120060	Ug120060:250286975|Ug120060:250144034	2
UG120099	Ug120099:250144105|Ug120099:250286897|Ug120099:250305408	3
UG120059	Ug120059:250286984|Ug120059:250144033	2
UG120277	Ug120277:250286963|Ug120277:250144312	2
UG120269	Ug120269:250286969|Ug120269:250144305	2
UG120274	Ug120274:250286915|Ug120274:250305426|Ug120274:250144310	3
UG120007	Ug120007:250286976|Ug120007:250143981	2
UG120250	Ug120250:250286930|Ug120250:250305441|Ug120250:250144286	3
UG130120	Ug130120:250286859|Ug130120:250305370	2
UG130127	Ug130127:250286866|Ug130127:250305377	2
UG120187	Ug120187:250286971|Ug120187:250144194	2
UG130109	Ug130109:250286848|Ug130109:250305359	2
UG120267	Ug120267:250286981|Ug120267:250144303	2
UG130101	Ug130101:250286840|Ug130101:250305351	2
UG130108	Ug130108:250286847|Ug130108:250305358	2
UG120058	Ug120058:250286889|Ug120058:250305400|Ug120058:250144032	3
UG130121	Ug130121:250286860|Ug130121:250305371	2
UG120286	Ug120286:250286966|Ug120286:250144321	2
UG120029	Ug120029:250286905|Ug120029:250305416|Ug120029:250144003	3
UG120043	Ug120043:250286907|Ug120043:250305418|Ug120043:250144017	3
UG120203	Ug120203:250286914|Ug120203:250305425|Ug120203:250144240	3
UG120041	Ug120041:250286920|Ug120041:250305431|Ug120041:250144015	3
UG120249	Ug120249:250286928|Ug120249:250305439|Ug120249:250144285	3
UG120252	Ug120252:250286962|Ug120252:250144288	2
UG120285	Ug120285:250286964|Ug120285:250144320	2
UG120214	Ug120214:250286973|Ug120214:250144251	2
UG120217	Ug120217:250286974|Ug120217:250144254	2
UG130115	Ug130115:250286854|Ug130115:250305365	2
UG120233	Ug120233:250286919|Ug120233:250305430|Ug120233:250144270	3
UG120261	Ug120261:250286911|Ug120261:250305422|Ug120261:250144297	3
