# Supplementary material for: A statistical framework for detecting mislabeled and contaminated samples using shallow-depth sequence data
Source: BMC Bioinformatics. 2018 Dec 12;19:478. doi: 10.1186/s12859-018-2512-8 (PMC6292093; doi:10.1186/s12859-018-2512-8)
Supplement: Supplementary file 4 — Names of the k putative replicates associated with each NRCRI genotype used in the study. (XLSX 23 kb) [file 12859_2018_2512_MOESM4_ESM.xlsx]

## Sheet: Sheet1
NRCRI genotype	putative replicates	k
AR1410	AR1410:250399917|AR1410:250399710	2
COB512	COB512:250399908|COB512:250107916	2
COB524	COB524:250399896|COB524:250107937	2
COB544	COB544:250399903|COB544:250107930	2
COB548	COB548:250399911|COB548:250107988	2
COB553	COB553:250399902|COB553:250107966	2
CR14B67	CR14B67:250399914|CR14B67:250134543	2
CR15B4	CR15B4:250399907|CR15B4:250107795	2
CR247	CR247:250134593|CR247:250399912	2
CR346	CR346:250399891|CR346:250134490	2
CR3510	CR3510:250399890|CR3510:250134475	2
CR3913	CR3913:250399906|CR3913:250134456	2
CR8A22	CR8A22:250399905|CR8A22:250134516	2
CW48515	CW48515:250399889|CW48515:250134504	2
MM961751	MM961751:250300552|MM961751:250107959	2
MM96JW1	MM96JW1:250300559|MM96JW1:250107940	2
MM97JW2	MM97JW2:250300477|MM97JW2:250107997	2
NR050052	NR050052:250399897|NR050052:250134502	2
NR060251	NR060251:250399894|NR060251:250134458	2
NR100155	NR100155:250399916|NR100155:250134756	2
NR110095	NR110095:250134590|NR110095:250134518	2
NR1S1176	NR1S1176:250399915|NR1S1176:250134539	2
TMEB1	TME1:250134469|TMEB1:250253593|ANTIOTA:250304609	3
TMEB419	TMEB419:250253865|TMEB419:250304227|TMEB419:250302961|TMEB419:250399857|TMEB419:250090765|TMEB419:250597448|TME419:250107827|TMEB419:250475019|TMEB419:250249850	9
TMEB693	TMEB693:250597938|TMEB693:250304606|TMEB693:250253991|TME693:250134540|TMEB693:250099167|ANKRA:250304548	6
I000203	I000203:250300407|TMS000203:250134506	2
I000338	I000338:250300400|TMS000338:250134525	2
I000346	I000346:250300397|I000346:250302959|TMS000346:250134474	3
I000354	I000354:250300408|TMS000354:250134451	2
I000364	I000364:250300394|TMS000364:250134538	2
I000388	I000388:250300404|I000388:250302960|TMS000388:250134473	3
I010034	I010034:250300320|I010034:250099274|TMS010034:250134527	3
I010040	I010040:250300336|I010040:250099226|TMS010040:250107945	3
I010046	I010046:250300307|I010046:250302958|I010046:250099281|I010046:250249800|TMS010046:250107911	5
I010085	I010085:250300333|I010085:250099232|TMS010085:250107947	3
I010098	I010098:250300331|I010098:250099227|TMS010098:250107948	3
I010103	I010103:250300343|TMS010103:250107914	2
I010128	TMS010128:250399904|TMS010128:250134487	2
I010131	I010131:250300316|TMS010131:250107953	2
I010169	I010169:250300308|TMS010169:250107913	2
I011086	I011086:250300303|I011086:250099231|TMS011086:250107973	3
I011097	I011097:250300304|I011097:250099235|TMS011097:250107912	3
I011206	I011206:250300325|I011206:250099287|TMS011206:250134484	3
I011368	I011368:250300318|I011368:250099299|TMS011368:250134617	3
I011371	I011371:250090769|TMS011371:250134517	2
I011412	I011412:250302251|I011412:250300323|I011412:250168863|I011412:250249802|TMS011412:250134531	5
I011663	I011663:250300298|TMS011663:250134491	2
I011797	I011797:250090770|TMS011797:250134493	2
I011807	I011807:250300337|I011807:250303090|I011807:250099271|I011807:250249803|TMS011807:250134495	5
I050100	I050100:250300208|TMS050100:250134601	2
I050127	I050127:250300202|TMS050127:250399899|TMS050127:250107994	3
I050128	I050128:250300204|TMS050128:250399901|TMS050128:250107908	3
I050186	I050186:250090840|TMS050186:250107920	2
I050231	I050231:250300209|TMS050231:250107998	2
I050286	I050286:250090839|TMS050286:250107924	2
I050303	I050303:250300200|TMS050303:250399895|TMS050303:250107974	3
I050311	I050311:250300193|TMS050311:250107951	2
I050327	I050327:250300192|TMS050327:250107925	2
I050998	I050998:250300197|I050998:250099313|TMS050998:250134480	3
I051274	I051274:250090837|TMS051274:250107918	2
I051553	I051553:250300205|I051553:250249789|TMS051553:250107972	3
I051599	I051599:250300210|TMS051599:250107944	2
I051600	TMS051600:250399892|TMS051600:250134492	2
I051601	I051601:250300201|TMS051601:250107968	2
I051625	I051625:250300211|TMS051625:250134479	2
I051626	I051626:250300213|TMS051626:250107943	2
I051631	I051631:250300199|TMS051631:250107989	2
I051632	I051632:250300196|TMS051632:250399898|TMS051632:250134497	3
I051646	I051646:250300203|TMS051646:250134511	2
I051652	I051652:250090833|TMS051652:250107919	2
I051653	I051653:250300212|TMS051653:250399893|TMS051653:250134453	3
I051654	I051654:250300194|TMS051654:250134514	2
I051658	I051658:250300195|TMS051658:250399910|TMS051658:250107942	3
I051662	TMS051662:250399909|TMS051662:250107941	2
I051740	I051740:250301195|I051740:250300206|I051740:250249790|TMS051740:250107967	4
I051814	I051814:250300207|TMS051814:250107960	2
I070099	TMS070099:250134609|TMS070099:250399900	2
I070481	I070481:250300164|TMS070481:250107935	2
I070525	I070525:250300174|TMS070525:250107917	2
I070539	I070539:250300145|I070539:250099236|TMS070539:250107976	3
I070553	I070553:250300173|TMS070553:250134503	2
I070576	I070576:250090831|TMS070576:250107923	2
I070614	I070614:250300187|TMS070614:250107970	2
I070620	I070620:250300161|TMS070620:250107984	2
I070632	I070632:250300155|I070632:250099041|TMS070632:250134577	3
I070649	I070649:250300166|TMS070649:250107957	2
I070675	I070675:250300167|TMS070675:250107975	2
I070749	I070749:250300162|I070749:250099110|TMS070749:250107986	3
I070756	I070756:250300160|TMS070756:250134483	2
I070808	I070808:250300176|TMS070808:250107992	2
I070824	I070824:250300170|TMS070824:250107910	2
I070835	I070835:250090834|TMS070835:250107983	2
I070874	I070874:250300175|TMS070874:250107980	2
I070952	I070952:250300144|TMS070952:250107938	2
I070962	I070962:250300172|TMS070962:250107929	2
I070974	I070974:250300149|TMS070974:250134477	2
I30572	I30572:250597930|I30572:250090764|I30572:250253643|I30572:250249786|TMS30572:250107810	5
I9102324	I9102324:250399839|I9102324:250090766|TMS9102324:250134500	3
I950211	I950211:250300573|I950211:250302563|I950211:250249837|TMS950211:250107979	4
I950289	I950289:250300577|TMS950289:250134464	2
I961632	I961632:250300546|I961632:250303829|I961632:250302298|I961632:250249830|TMS961632:250107809	5
I980505	I980505:250301327|I980505:250090767|I980505:250249816|TMS980505:250107981|TMS980505:250107859	5
I980510	I980510:250303662|TMS980510:250134496	2
I982132	I982132:250090792|TMS982132:250134450	2
I990240	I990240:250300431|TMS990240:250107926	2
I990554	I990554:250300417|TMS990554:250107991	2
CR4110	CR4110:250251098|CR41P10:250399796	2
M980115	M980115:250300456|M980115:250251106|M980115:250399874	3
MM963665	MM963665:250300558|MM963665:250251099	2
NR87184	NR87184:250251131|NR87184:250304642	2
TMEB7	TME7:250399927|TMEB7:250253599	2
I011235	TMS011235:250251122|TMS011235:250367989	2
I011560	I011560:250300317|TMS011560:250251107	2
I920326	I920326:250090768|TMS920326:250251138	2
B9200068	B9200068:250304480|B9200068:250249847	2
I982101	I982101:250090795|I982101:250302432|I982101:250249815|TMS982101:250251090	4
Z920250	Z920250:250251123|Z920250:250304497|Z920250:250368007	3
CR1245	CR1245:250251075|CR1245:250399873	2
I970290	I970290:250090804|I970290:250249820	2
I011551	I011551:250399842|I011551:250090780	2
I020129	I020129:250303091|I020129:250090842|I020129:250249798	3
I020510	I020510:250399884|I020510:250090844	2
I030060	I030060:250303093|I030060:250090848|I030060:250249793	3
I070498	I070498:250399886|I070498:250090832	2
I070520	I070520:250300165|I070520:250099105	2
I070557	I070557:250304728|I070557:250099108	2
I070593	I070593:250300163|I070593:250099286	2
I082425	I082425:250399888|I082425:250099292|I082425:250304667	3
I083739	I083739:250099305|I083739:250304677	2
I083849	I083849:250099288|I083849:250368044	2
I090498	I090498:250399887|I090498:250099185	2
I101094	I101094:250399882|I101094:250099164	2
I101917	I101917:250399875|I101917:250099061	2
I102133	I102133:250399872|I102133:250099027	2
I102353	I102353:250399836|I102353:250099095	2
I102535	I102535:250399885|I102535:250099074	2
I102616	I102616:250399883|I102616:250099049	2
I30001	I30001:250304624|TMS30001:250367984	2
I920417	I920417:250303095|I920417:250090824|I920417:250249846	3
I930007	I930007:250399843|I930007:250090827|I930007:250249845	3
I940561	I940561:250090825|TMS940561:250107857	2
I961569	I961569:250090799|TMS961569:250399845	2
I961613	I961613:250090822|I961613:250367957	2
I974766	I974766:250300468|I974766:250249822	2
I980581	I980581:250300439|I980581:250301591|I980581:250253626|I980581:250099215|TMS980581:250107860	5
I996016	I996016:250399840|I996016:250090791|I996016:250249809	3
MP080743	MP080743:250399881|MP080743:250099205	2
MM961839	MM961839:250399876|MM961839:250090851	2
MM990477	MM990477:250090809|MM990477:250302566|MM990477:250249812	3
W940009	W940009:250300610|W940009:250399781	2
W940038	W940038:250300609|W940038:250367999	2
Z980135	Z980135:250090816|Z980135:250368036	2
MH944041	MH944041:250251137|MH944041:250368041	2
NR8212	NR8212:250251147|NR8212:250304638|NR8212:250399723	3
TMEB258	TMEB258:250253797|TME258:250368028	2
TMEB568	TMEB568:250253924|TME568:250368048	2
TMEB778	TMEB778:250597946|TMEB778:250254008|TMEB778:250304613|TME778:250367982	4
TMEB9	TMEB9:250253601|TME9:250367985	2
I000210	I000210:250300284|TMS000210:250251089|TMS000210:250399715	3
I000355	I000355:250300360|I000355:250249806|I000355:250163979|TMS000355:250399737	4
I010632	TMS010632:250251145|TMS010632:250367983	2
I010903	I010903:250300322|I010903:250249801|I010903:250163978|TMS010903:250251105|TMS010903:250399834	5
I011115	I011115:250300311|TMS011115:250368014	2
I011331	I011331:250300340|TMS011331:250399729	2
I011413	I011413:250300332|TMS011413:250368020	2
I011442	I011442:250300328|TMS011442:250251121	2
I920057	I920057:250304492|TMS920057:250107861	2
I950379	I950379:250300567|TMS950379:250367977	2
I960035	I960035:250300532|TMS960035:250368000	2
I961089A	I961089A:250300537|TMS961089A:250107856	2
I992123	I992123:250300419|TMS992123:250107850	2
NR1S1064	NR1S1064:250399919|NR1S1064:250134769	2
CARICASS1	CARICASS1:250399778|CARICASS_1:250090856	2
XO0214	XO0214:250251113|XO0214:250399878	2
