# Supplementary material for: A statistical framework for detecting mislabeled and contaminated samples using shallow-depth sequence data
Source: BMC Bioinformatics. 2018 Dec 12;19:478. doi: 10.1186/s12859-018-2512-8 (PMC6292093; doi:10.1186/s12859-018-2512-8)
Supplement: Supplementary file 6 — Samples removed from analysis in the comparison between BIGRED and hierarchical clustering due to low genome-wide mean read depth. (XLSX 36 kb) [file 12859_2018_2512_MOESM6_ESM.xlsx]

## Sheet: Sheet1
genotype	putative replicates	removed replicate	mean read depth of removed replicate
I996016	I996016:250399840|I996016:250090791|I996016:250249809	I996016:250399840	0.0003
I930134	I930134:250303094|I930134:250304468|I930134:250249844|I930134:250164039	I930134:250303094	0.0093
I051632	I051632:250300196|TMS051632:250399898|TMS051632:250134497	TMS051632:250399898	0.0013
TMS13F1064P0025	TMS13F1064P0025:250301324|2013_10064_25:250251359|2013_10064_25:250164276	2013_10064_25:250251359	0.2529
TMS13F1160P0009	TMS13F1160P0009:250301587|2013_0160_9:250160405|2013_10160_9:250251248	2013_10160_9:250251248	0.0585
TMS13F1109P0009	TMS13F1109P0009:250465368|TMS13F1109P0009:250302119|2013_0109_9:250160030|2013_10109_9:250251232	2013_10109_9:250251232	0.1727
TMS13F1079P0007	TMS13F1079P0007:250302250|2013_0079_7:250159543|2013_10079_7:250251202	TMS13F1079P0007:250302250	0.0192
TMS13F1153P0007	TMS13F1153P0007:250303396|2013_0153_7:250160348|2013_10153_7:250251240	2013_10153_7:250251240	0.0492
TMS13F1214P0019	TMS13F1214P0019:250464860|2013_0214_19:250160673|2013_1214_19:250251311	2013_1214_19:250251311	0.0316
I051653	I051653:250300212|TMS051653:250399893|TMS051653:250134453	I051653:250300212	0.3685
UG120261	Ug120261:250286911|Ug120261:250305422|Ug120261:250144297	Ug120261:250305422	0.3586
